# Supplementary material for: Exploring the causal relationship between glutamine metabolism and leukemia risk: a Mendelian randomization and LC-MS/MS analysis
Source: Front Immunol. 2024 Jul 10;15:1418738. doi: 10.3389/fimmu.2024.1418738 (PMC11265999; doi:10.3389/fimmu.2024.1418738)
Supplement: Supplementary file 1 [file Table_1.xlsx]

## Sheet: Sheet1
	chr.exposure	pos.exposure	beta.exposure	se.exposure	pval.exposure	samplesize.exposure	id.exposure	SNP	effect_allele.exposure	other_allele.exposure	eaf.exposure	exposure	mr_keep.exposure	pval_origin.exposure	data_source.exposure
2	1	198857362	0.0822	0.0145	1.5e-08	291	ebi-a-GCST90026170	rs75051295	C	T	0.0176	Glutamine levels || id:ebi-a-GCST90026170	TRUE	reported	igd
3	2	610778	0.1247	0.0228	4.55795e-08	291	ebi-a-GCST90026170	rs146363735	A	G	0.0093	Glutamine levels || id:ebi-a-GCST90026170	TRUE	reported	igd
4	2	124843835	0.1531	0.0237	1.12499e-10	291	ebi-a-GCST90026170	rs183550085	A	G	0.007	Glutamine levels || id:ebi-a-GCST90026170	TRUE	reported	igd
5	2	165647519	0.1879	0.0288	6.70039e-11	291	ebi-a-GCST90026170	rs76436074	G	A	0.0053	Glutamine levels || id:ebi-a-GCST90026170	TRUE	reported	igd
8	4	116494767	0.0929	0.015	6.61302e-10	291	ebi-a-GCST90026170	rs76604457	C	T	0.024	Glutamine levels || id:ebi-a-GCST90026170	TRUE	reported	igd
9	5	123846792	0.1449	0.0257	1.77799e-08	291	ebi-a-GCST90026170	rs73785008	A	G	0.0089	Glutamine levels || id:ebi-a-GCST90026170	TRUE	reported	igd
10	7	75228483	0.0787	0.0136	6.64401e-09	291	ebi-a-GCST90026170	rs41281695	A	G	0.0256	Glutamine levels || id:ebi-a-GCST90026170	TRUE	reported	igd
12	8	3406849	0.2137	0.0356	1.992e-09	291	ebi-a-GCST90026170	rs12056785	C	A	0.0035	Glutamine levels || id:ebi-a-GCST90026170	TRUE	reported	igd
13	8	52129444	0.0891	0.0163	4.77298e-08	291	ebi-a-GCST90026170	rs117105730	C	T	0.0174	Glutamine levels || id:ebi-a-GCST90026170	TRUE	reported	igd
14	9	129164887	0.2043	0.033	5.69994e-10	291	ebi-a-GCST90026170	rs113427435	G	A	0.0049	Glutamine levels || id:ebi-a-GCST90026170	TRUE	reported	igd
16	9	116471165	0.1679	0.0285	3.96296e-09	291	ebi-a-GCST90026170	rs62555339	A	G	0.0062	Glutamine levels || id:ebi-a-GCST90026170	TRUE	reported	igd
17	10	23898003	0.1078	0.0197	4.12098e-08	291	ebi-a-GCST90026170	rs60791215	C	G	0.0101	Glutamine levels || id:ebi-a-GCST90026170	TRUE	reported	igd
18	10	91668599	0.1084	0.0175	6.29796e-10	291	ebi-a-GCST90026170	rs117275550	A	G	0.014	Glutamine levels || id:ebi-a-GCST90026170	TRUE	reported	igd
19	12	119956695	0.1144	0.0187	1.01899e-09	291	ebi-a-GCST90026170	rs143263438	T	C	0.0129	Glutamine levels || id:ebi-a-GCST90026170	TRUE	reported	igd
20	13	22506609	0.0975	0.0168	6.43502e-09	291	ebi-a-GCST90026170	rs73162332	T	C	0.0174	Glutamine levels || id:ebi-a-GCST90026170	TRUE	reported	igd
21	13	61321414	0.2107	0.0363	6.39396e-09	291	ebi-a-GCST90026170	rs147972257	G	A	0.0035	Glutamine levels || id:ebi-a-GCST90026170	TRUE	reported	igd
22	13	112999817	0.0923	0.0164	1.799e-08	291	ebi-a-GCST90026170	rs72669219	T	C	0.0117	Glutamine levels || id:ebi-a-GCST90026170	TRUE	reported	igd
24	22	18499408	0.2137	0.0356	1.992e-09	291	ebi-a-GCST90026170	rs80222625	G	T	0.0035	Glutamine levels || id:ebi-a-GCST90026170	TRUE	reported	igd
