# Supplementary material for: Exploring the causal relationship between glutamine metabolism and leukemia risk: a Mendelian randomization and LC-MS/MS analysis
Source: Front Immunol. 2024 Jul 10;15:1418738. doi: 10.3389/fimmu.2024.1418738 (PMC11265999; doi:10.3389/fimmu.2024.1418738)
Supplement: Supplementary file 3 [file Table_3.xlsx]

## Sheet: Sheet1
No.	Age	Diagnosis	Time of initial diagnosis	Time of initial dosing for this chemotherapy	Pre-medication blood count						Blood counts prior to re-chemotherapy after drug administration
					Red blood cells (10^12/L)	White blood cells (10^9L)	Platelets (10^9L)	Initial asparagine concentration	Initial glutamine concentration	Glutamine Concentration at First Mentholatum Concentration <1umol/L	Red blood cells (10^12/L)	White blood cells (10^9L)	Platelets (10^9L)
1	13Y	Acute B-lymphoblastic leukemia	2020.07	2024.01.20	5.1	2.4	160	72.8	605	16	5.15	2.5	165
2	5Y	Acute B-lymphoblastic leukemia	2021.06	2024.01.30	3.99	1.94	245	80.1	587.9	4	4.36	2.9	247
3	5Y	Acute Lymphoblastic Leukemia	2021.08	2024.03.04	3.8	4.61	182	67.3	550	5.6	3.82	3.37	216
4	14Y	Acute Lymphoblastic Leukemia	2022.03	2024.02.11	4.25	5	190	85.2	580	18	4.3	4.9	195
5	15Y	Acute Lymphoblastic Leukemia	2022.06	2024.02.29	5.59	1.23	139	44.7	612.2	49.5	5.34	0.85	139
6	7Y	Acute T-lymphocytic leukemia	2023.02	2024.03.05	3.8	4.2	100	40	350	75	3.85	4	105
7	15Y	Acute B-lymphoblastic leukemia	2023.01	2024.03.07	4.48	4.63	205	55.8	690.1	10.8	2.64	3.75	273
8	7Y	Acute Lymphoblastic Leukemia	2022.06	2023.03.19	4.48	4.23	182	91.4	994	12	3.85	10.84	197
9	17Y	Acute Lymphoblastic Leukemia	2022.01	2023.03.21	3.32	0.65	77	65.7	760.5	19.7	3.83	2.32	161
10	4Y	Acute T-lymphocytic leukemia	2023.11	2023.03.29	2.82	5.6	62	35.1	321.6	84.9	1.86	27	27
11	6Y	Acute Lymphoblastic Leukemia	2021.11	2024.04.01	3.45	3.95	180	50.4	450	20	3.5	3.1	185
12	16Y	Acute Lymphoblastic Leukemia	2019.11	2024.04.25	4	1.9	140	60.1	710	25	4.05	2	145
13	8Y	Acute Lymphoblastic Leukemia	2024.03	2024.04.27	2.87	2.3	68	45	420	42	Not reviewed
14	16Y	Acute Lymphoblastic Leukemia	2020.01	2024.05.11	4.21	2.28	144	55.3	490	30	Not reviewed
15	22Y	Acute Lymphoblastic Leukemia	2018.12	2024.05.09	2.76	0.79	79	56.2	1028	87.1	Not reviewed
